# Supplementary material for: Suboptimal Linkage to Care of Delta-Infected Patients in an Area with Increasing Migration-Driven Prevalence of Hepatitis D in Recent Years
Source: Viruses. 2026 Jan 28;18(2):174. doi: 10.3390/v18020174 (PMC12945175; doi:10.3390/v18020174)
Supplement: Supplementary file 1 [file viruses-18-00174-s001.zip]

Archive with 1 entries (1 files):
- viruses-4023284-supplementary.pdf
